# Supplementary material for: In Silico Network Pharmacology, Molecular Docking, and Molecular Dynamics Analysis of Rosemary-Derived Compounds as Potential HSP90 Inhibitors for Cancer Therapy
Source: Curr Issues Mol Biol. 2025 Oct 18;47(10):860. doi: 10.3390/cimb47100860 (PMC12562389; doi:10.3390/cimb47100860)
Supplement: Supplementary file 1 [file cimb-47-00860-s001.zip]

Archive with 1 entries (1 files):
- cimb-3911231-supplementary.pdf
